# Supplementary material for: M7G-related molecular subtypes can predict the prognosis and correlate with immunotherapy and chemotherapy responses in bladder cancer patients
Source: Eur J Med Res. 2023 Feb 2;28:55. doi: 10.1186/s40001-023-01012-x (PMC9893617; doi:10.1186/s40001-023-01012-x)
Supplement: Supplementary file 1 — Additional file 1: Table S1. M7G-related genes. [file 40001_2023_1012_MOESM1_ESM.txt]

Supplementary Table 1. M7G-related genes
METTL1
WDR4
NSUN2
DCP2
DCPS
NUDT10
NUDT11
NUDT16
NUDT3
NUDT4
AGO2
CYFIP1
EIF4E
EIF4E1B
EIF4E2
EIF4E3
GEMIN5
LARP1
NCBP1
NCBP2
EIF3D
EIF4A1
EIF4G3
IFIT5
LSM1
NCBP2L
SNUPN
NCBP3
PHAX
DXO
TGS1
NUDT12
XPO1
IPO8
EIF4G1
EIF1
PARN
CCNB1
CDK1
APAF1
JUND
NUDT4B
